# Supplementary material for: Impact of a defined bacterial community including and excluding Megamonas hypermegale on broiler cecal microbiota and resistance to Salmonella infection
Source: Appl Environ Microbiol. 2025 Aug 19;91(9):e00948-25. doi: 10.1128/aem.00948-25 (PMC12442376; doi:10.1128/aem.00948-25)
Supplement: Table S1 — Community characteristics. [file aem.00948-25-s0002.xlsx]

## Sheet: STable1.
Supplemental Table 1: 16S rRNA gene sequences obtained by whole-genome sequencing (16s_WGS), BLAST and OrthoANIu alignment results, and bacterial load of glycerol stocks of isolates included in DC.
		BLAST								OrthoANIu	Enumeration
Isolate_ID	16S_WGS	Scientific Name	Max Score	Total Score	Query Cover	E value	Per. Ident	Acc. Len	Accession	OrthoANIu value against reference genome	CFU/ml
IS1	TTTTTGGAGAGTTTGATCCTGGCTCAGGACGAACGCTGGCGGCGTGCTTAACACATGCAAGTCGAACGGGGTGTTTATTTCGGTAAACACCAAGTGGCGAACGGGTGAGTAACGCGTAAGCAATCTACCTTCAAGATGGGGACAACACTTCGAAAGGGGTGCTAATACCGAATGAATGAGAGATGACCGCATGGATATTTCTCTAAAGGAGGCCTCTGAAAATGCTTCCGCTTGAAGATGAGCTTGCGTCTGATTAGCTAGTTGGTGAGGGTAAAGGCCCACCAAGGCGACGATCAGTAGCCGGTCTGAGAGGATGAACGGCCACATTGGGACTGAGACACGGCCCAGACTCCTACGGGAGGCAGCAGTGGGGAATCTTCCGCAATGGGCGAAAGCCTG…	Megamonas hypermegale strain DSM 1672 16S ribosomal RNA, partial sequence	2798	2798	0.97	0	0.9993	1518	NR_025514.1	0.9829	500000
B17_1*	GGTGAAAGCCCATAGCCGGCAACGGCCGCCTGCGAGGTGCTGCATGGTTGTCGTCAGCTCGTGCCGTGAGGTGTCGGCTTAAGTGCCATAACGAGCGCAACCCCTATTGACAGTTACTAACGGGTCAAGCCGAGGACTCTGTCGAGACTGCCGGCGCAAGCCGCGAGGAAGGTGGGGATGACGTCAAATCAGCACGGCCCTTACGTCCGGGGCGACACACGTGTTACAATGGCAGGTACAGAAGGCAGCCAACCAGCAATGGAGAGCGAATCCCAAAAACCTGTCTCAGTTCGGATTGGAGTCTGCAACTCGACTCCATGAAGCTGGATTCGCTAGTAATCGCGCATCAGCCATGGCGCGGTGAATACGTTCCCGGGCCTTGTACACACCGCCCGTCAA…	Barnesiella viscericola strain C46 16S ribosomal RNA, complete sequence	911	911	1	0	0.9809	1532	NR_121773.2	0.8573	380000
B17_2*	GTCTAAAGAGAGCAATCTTGGTTACAGATGAGCATGCGGTCCATTAGCCAGTTGGCGGGGTAACGGCCCACCAAAGCGACGATGGATAGGGGTTCTGAGAGGAAGGTCCCCCACATTGGAACTGAGACACGGTCCAAACTCCTACGGGAGGCAGCAGTGAGGAATATTGGTCAATGGTCGGCAGACTGAACCAGCCAAGTCGCGTGAAGGAAGACGGCCCTAAGGGTTGTAAACTTCTTTTGTCGGAGAGTAAAGGTCTTCACGAGTGGAGATTTGCAAGTATCCGAAGAAAAAGCATCGGCTAACTCCGTGCCAGCAGCCGCGGTAATACGGAGGATGCGAGCGTTATCCGGATTTATTGGGTTTAAAGGGTGCGTAGGCGGCATGACAAGTCAGCGG…	Barnesiella viscericola strain C46 16S ribosomal RNA, complete sequence	1589	1589	1	0	0.9753	1532	NR_121773.2
C79	TTTATGAAGAGTTTGATCCTGGCTCAGGACGAACGCTGGCGGCGCGCCTAACACATGCAAGTCGAACGGAGCTTGTTTGTTTGATTCTTTCGGGATGACGACTTATAAGCTTAGTGGCGAACGGGTGAGTAACACGTGAGTAACCTGCCCCAGAGTGGGGGACAACAGTTGGAAACGACTGCTAATACCGCATAAGCCCACGGTGTCGCATGACACAGAGGGAAAAGGAGCAATTCGCTTTGGGATGGACTCGCGTCCGATTAGCTAGATGGTGAGGTAACGGCCCACCATGGCGACGATCGGTAGCCGGACTGAGAGGTTGATCGGCCACATTGGGACTGAGACACGGCCCAGACTCCTACGGGAGGCAGCAGTGGGGAATATTGCACAATGGGGGAA…	Fournierella massiliensis strain AT2 16S ribosomal RNA, partial sequence	2636	2636	0.97	0	0.9839	1491	NR_156911.1	0.9025	1300000
IS19	GATGGCGACCGGCGCACGGGTGAGTAACACGTATCCAACCTGCCGTCTACTCTTGGACAGCCTTCTGAAAGGAAGATTAATACAAGATGGCATCATGAGTCCGCATGTTCACATGATTAAAGGTATTCCGGTAGACGATGGGGATGCGTTCCATTAGATAGTAGGCGGGGTAACGGCCCACCTAGTCTTCGATGGATAGGGGTTCTGAGAGGAAGGTCCCCCACATTGGAACTGAGACACGGTCCAAACTCCTACGGGAGGCAGCAGTGAGGAATATTGGTCAATGGGCGAGAGCCTGAACCAGCCAAGTAGCGTGAAGGATGACTGCCCTATGGGTTGTAAACTTCTTTTATAAAGGAATAAAGTCGGGTATGGATACCCGTTTGCATGTACTTTATG…	Phocaeicola vulgatus ATCC 8482 16S ribosomal RNA, partial sequence	2606	2606	0.98	0	1	1510	NR_074515.1	0.9999	10000000
IS22_1	CGATGGGGATGCGTTCCATTAGATAGTAGGCGGGGTAACGGCCCACCTAGTCGACGATGGATAGGGGTTCTGAGAGGAAGGTCCCCCACATTGGAACTGAGACACGGTCCAAACTCCTACGGGAGGCAGCAGTGAGGAATATTGGTCAATGGGCGCGAGCCTGAACCAGCCAAGTAGCGTGAAGGATGAAGGTCCTACGGATTGTAAACTTCTTTTATAAGGGAATAAAGTCACCCACGTGTGGGTGTTTGTATGTACCTTATGAATAAGCATCGGCTAACTCCGTGCCAGCAGCCGCGGTAATACGGAGGATGCGAGCGTTATCCGGATTTATTGGGTTTAAAGGGAGCGTAGACGGGTCGTTAAGTCAGCTGTGAAAGTTCGGGGCTCAACCTTGAA…	Bacteroides mediterraneensis strain Marseille-P2644 16S ribosomal RNA, partial sequence	1620	1620	1	0	0.9933	1491	NR_144744.1	0.9095	9000
IS22_2	GACGGATTGCTTGGAAACAGGCAAGCCGCAAGGCGTCTGTGAAGGTGCTGCATGGTTGTCGTCAGCTCGTGCCGTGAGGTGTCGGCTTAAGTGCCATAACGAGCGCAACCCTCGTGTCCAGTTACTATCAGGTAGTGCTGAGGACTCTGGACAGACTGCCATCGTAAGATGTGAGGAAGGTGGGGATGACGTCAAATCAGCACGGCCCTTACGTCCGGGGCTACACACGTGTTACAATGGGGGGTACAGCAGGCAGCTACCGGGCGACCGGATGCCAATCCCGAAAGCCTCTCTCAGTTCGGACTGGAGTCTGCAACCCGACTCCACGAAGCTGGATTCGCTAGTAATCGCGCATCAGCCACGGCGCGGTGAATACGTTCCCGGGCCTTGTACACACCG…	Bacteroides mediterraneensis strain Marseille-P2644 16S ribosomal RNA, partial sequence	905	905	0.94	0	0.992	1491	NR_144744.1
IS61	TTTAACGAGAGTTTGATCCTGGCTCAGGATGAACGCTGGCGGCGTGCCTAACACATGCAAGTCGAGCGAAGCACTTTGCTTTGAATCTTTCGGGAGGACGAGTGATTTGACTGAGCGGCGGACGGGTGAGTAACGCGTGGGTAACCTGCCTCACACAGGGGGATAACAGTTAGAAATGACTGCTAATACCGCATAAGACCACAGTGTCGCATGACACAGTGGTAAAAACTCCGGTGGTGTGAGATGGACCCGCGTCTGATTAGGTAGTTGGTGAGGTAACGGCTCACCAAGCCGACGATCAGTAGCCGGCCTGAGAGGGTGGACGGCCACATTGGGACTGAGACACGGCCCAAACTCCTACGGGAGGCAGCAGTGGGGAATATTGCACAATGGGGGAAA…	[Ruminococcus] torques strain VPI B2-51 16S ribosomal RNA, partial sequence	2254	2254	0.98	0	0.9528	1418	NR_036777.1	0.7403	100
P14B	GTTGGTGAGGTAACGGCTCACCAAGGCAACGATACATAGGGGGACTGAGAGGTTAACCCCCCACATTGGTACTGAGACACGGACCAAACTCCTACGGGAGGCAGCAGTGAGGAATATTGGTCAATGGACGCAAGTCTGAACCAGCCATGCCGCGTGCAGGAAGACGGCTCTATGAGTTGTAAACTGCTTTTGTACTAGGGTAAACGCTTCTACGTGTAGGAGCCTGAAAGTATAGTACGAATAAGGATCGGCTAACTCCGTGCCAGCAGCCGCGGTAATACGGAGGATCCAAGCGTTATCCGGATTTATTGGGTTTAAAGGGTGCGTAGGCGGTTTGATAAGTTAGAGGTGAAATACCGGGGCTCAACTCCGGAACTGCCTCTAATACTGTTGAACTAG…	Alistipes finegoldii strain DSM 17242 16S ribosomal RNA, partial sequence	2327	2327	0.99	0	0.9976	1512	NR_102944.1	0.9882	90000
PYG19_1	CCGATTGCGAAGGCAGCCCGCCAGCCCGCTACTGACGTTGAGGCTCGAAGGTGCGGGTATCGAACAGGATTAGATACCCTGGTAGTCCGCACGGTAAACGATGGACACCCGCCGTGGGCGACATACGGTCCGCGGCCAAGCGAAAGCGTTAAGTGTCCCGCCTGGGGAGTACGCCGGCAACGGTGAAACTCAAAGGAATTGACGGGGGCCCGCACAAGCGGAGGAACATGTGGTTTAATTCGATGATACGCGAGGAACCTTACCCGGGCTCGAACCTCCCCCGAATCCGGCGGAGACGCCGGAGCCAGCAATGGCGGGGGCGGAGGTGCTGCATGGTTGTCGTCAGCTCGTGCCGTGAGGTGTCGGCTTAAGTGCCATAACGAGCGCAACCCCTCCCTC…	Bacteroides gallinaceum strain C13EG186 16S ribosomal RNA, partial sequence	1118	1118	0.95	0	0.9268	1489	NR_148822.1	0.742	20000000
PYG19_2	TTCGGTCCGGCACGGCGGCGACCGGCGCACGGGTGAGTAACGCGTACCCTACCTTCCCCTTTCCCGGGGCCAGCCCTGCGAAAGCAGGATTAATCCCCGGCGGTGTCCCGGGTCCGCATGGGTGCGGGACCAAAGGAGCGATCCGGAAAGGGATGGGGGTGCGTTCCATTAGCTTGACGGCGGGGTAACGGCCCACCGTGGCGACGATGGATAGGGGTTCTGAGAGGAAGGCCCCCCACACTGGGACTGAGACACGGCCCAGACTCCTACGGGAGGCAGCAGTGAGGAATATTGGTCAATGGGCGAGAGCCTGAACCAGCCAAGTAGCGTGGAGGACGACGGCCCTACGGGTTGTAAACTCCTTTTGCGCGGGGATAAAGTGCTCCACGTGTGGGGCTT…	Bacteroides gallinaceum strain C13EG186 16S ribosomal RNA, partial sequence	634	634	0.97	0	0.8523	1489	NR_148822.1
R21	TTAGTGGCGAACGGGTGAGTAACGCGTGAGTAACCTGCCCTGGAGTGGGGGACAACAGTTGGAAACGACTGCTAATACCGCATAAGCCCACGGCCCGGCATCGGGCTGAGGGAAAAGGATTTATTCGCTTCAGGATGGACTCGCGTCCAATTAGCTGGTTGGTGAGGTAACGGCCCACCAAGGCGACGATTGGTAGCCGGACTGAGAGGTTGAACGGCCACATTGGGACTGAGACACGGCCCAGACTCCTACGGGAGGCAGCAGTGGGGGATATTGCACAATGGGGGAAACCCTGATGCAGCGACGCCGCGTGGAGGAAGAAGGTTTTCGGATTGTAAACTCCTGTCGTTAGGGACGAATCATGACGGTACCTAACAAGAAAGCACCGGCTAACTACGT…	Subdoligranulum variabile strain BI 114 16S ribosomal RNA, partial sequence	2370	2370	0.99	0	0.9909	1428	NR_028997.1	0.8305	9000
R23	ACAATGAAGAGTTTGATCCTGGCTCAGGATGAACGCTAGCTACAGGCTTAACACATGCAAGTCGAGGGGCAGCATGAACTTAGCTTGCTAAGTTTGATGGCGACCGGCGCACGGGTGAGTAACACGTATCCAACCTGCCGATTACTCAGGGATAGCCTTTCGAAAGAAAGATTAATACCTGATGGCATATTTTTACCGCATGGTTTAAATATTAAAGATTGATTGGTAATCGATGGGGATGCGTTCCATTAGGCAGTTGGCGGGGTAACGGCCCACCAAACCGACGATGGATAGGGGTTCTGAGAGGAAGGTCCCCCACATTGGAACTGAGACACGGTCCAAACTCCTACGGGAGGCAGCAGTGAGGAATATTGGTCAATGGACGAGAGTCTGAACCAG…	Caecibacteroides pullorum strain AN421 16S ribosomal RNA, partial sequence	2309	2309	0.99	0	0.9398	1525	NR_181379.1	0.7667	230000
IS108	TAAAATGAGAGTTTGATCCTGGCTCAGGACGAACGCTGGCGGCGTGCCTAATACATGCAAGTCGAGCGAGCGGAACTAACAGATTTACTTCGGTAATGACGTTAGGAAAGCGAGCGGCGGATGGGTGAGTAACACGTGGGGAACCTGCCCCATAGTCTGGGATACCACTTGGAAACAGGTGCTAATACCGGATAAGAAAGCAGATCGCATGATCAGCTTTTAAAAGGCGGCGTAAGCTGTCGCTATGGGATGGCCCCGCGGTGCATTAGCTAGTTGGTAAGGTAAAGGCTTACCAAGGCGATGATGCATAGCCGAGTTGAGAGACTGATCGGCCACATTGGGACTGAGACACGGCCCAAACTCCTACGGGAGGCAGCAGTAGGGAATCTTCCACAATGG…	Lactobacillus crispatus strain DSM 20584 16S ribosomal RNA, partial sequence	2865	2865	0.99	0	0.9981	1557	NR_119274.1	0.9812	1700000
P14A	TAAAATGAGAGTTTGATCCTGGCTCAGGACGAACGCTGGCGGCGTGCCTAATACATGCAAGTCGAACGCTTTTTTCAATCATCGTAGCTTGCTACACCGATTGAAAATTGAGTGGCGAACGGGTGAGTAACACGTGGGTAACCTGCCCAAAAGAGGGGGATAACACTTGGAAACAGGTGCTAATACCGCATAACCATGATGACCGCATGGTCATTATGTAAAAGATGGTTTCGGCTATCACTTTTGGATGGACCCGCGGCGTATTAACTTGTTGGTGGGGTAACGGCCTACCAAGGTAATGATACGTAGCCGAACTGAGAGGTTGATCGGCCACATTGGGACTGAGACACGGCCCAAACTCCTACGGGAGGCAGCAGTAGGGAATCTTCCACAATGGGC…	Ligilactobacillus agilis strain JCM 1187 16S ribosomal RNA, partial sequence	2721	2721	0.95	0	0.9966	1485	NR_113259.1	0.9764	2600000000
PYG53	TAAATTGAGAGTTTGATCCTGGCTCAGGACGAACGCTGGCGGCGTGCCTAATACATGCAAGTCGAACGAGAATTTCTTACACCGAGTGCTTGCACTCACCGTAAGAAATTCGAGTGGCGGACGGGTGAGTAACACGTGGGTAACCTGCCCAAAAGAAGGGGATAACATTTGGAAACAAATGCTAATACCGTATAACCATGATGACCGCATGGTCATTATGTAAAAGGTGGTTTTGCTATCGCTTTTGGATGGACCCGCGGCGTATTAACTAGTTGGTAGGGTAACGGCCTACCAAGGTGATGATACGTAGCCGAGTTGAGAGACTGATCGGCCACAATGGGACTGAGACACGGCCCATACTCCTACGGGAGGCAGCAGTAGGGAATCTTCCACAATGGG…	Ligilactobacillus aviarius strain NBRC 102162 16S ribosomal RNA, partial sequence	2639	2639	0.98	0	0.9986	1488	NR_112692.1	0.9592	2800000
