# Supplementary material for: Impact of a defined bacterial community including and excluding Megamonas hypermegale on broiler cecal microbiota and resistance to Salmonella infection
Source: Appl Environ Microbiol. 2025 Aug 19;91(9):e00948-25. doi: 10.1128/aem.00948-25 (PMC12442376; doi:10.1128/aem.00948-25)
Supplement: Table S4 — In vitro experiments. [file aem.00948-25-s0004.xlsx]

## Sheet: In vitro M.hypermegale
Table S4. Results of in vitro experiments evaluating M. hypermegale survival at different (A) pH, (B) bile concentration, and (C) oxygen exposure time, and (D) M. hypermegale ability to inhibit Salmonella growth in co-culture.
A. Viable cell counts of M. hypermegale at low pH levels, incubated anaerobically for 3 hrs at 37°C. Counts of surviving cells were determined by plating ten-fold serial dilutions on FA agar, and then incubated anaerobically for 48 hrs at 37°C.
pH	Duplicate 1 (x 104 CFU/mL)	Duplicate 2 (x 104 CFU/mL)	Average (x 104 CFU/mL)
7	5.4	4.7	5.1
5	5.8	3.3	4.6
3	0	0	0
2*	0	0	0
Since no growth observed below pH 3, the results from pH 2 were excluded from the analysis
Shapiro Wilk normality test: p-value = 0.1287
ANOVA: p-value = 0.0307	TukeyHSD multiple comparisons
	comparisons	p-adjusted
	pH 5 - pH 3	0.0466156
	pH 7 - pH 3	0.0353904
	pH 7 - pH 5	0.888823
B. Viable cell counts of M. hypermegale at different bile concentrations, incubated anaerobically for 3 hrs at 37°C. Counts of surviving cells were determined by plating ten-fold serial dilutions on FA agar, and then incubated anaerobically for 48 hrs at 37°C.
Bile concentration (%)	Duplicate 1 (x 104 CFU/mL)	Duplicate 2 (x 104 CFU/mL)	Average (x 104 CFU/mL)
0	5.4	4.7	5.1
0.3	3.9	7.2	5.6
0.6	5.9	7.6	6.8
1.2	9	6.8	7.9
Shapiro Wilk normality test: p-value = 0.9905
ANOVA: p-value = 0.374
C. Viable cell counts of M. hypermegale exposed to oxygen for different periods of time. Counts of surviving cells were determined by plating ten-fold serial dilutions on FA agar, and then incubated anaerobically for 48 hrs at 37°C.
Time exposed to oxygen (min)	Duplicate 1 (x 104 CFU/mL)	Duplicate 2 (x 104 CFU/mL)	Average (x 104 CFU/mL)
0	5.4	4.7	5.1
15	4.6	4.9	4.8
30	3.8	2.8	3.2
60	2.6	3.3	3
Shapiro Wilk normality test: p-value = 0.5107	TukeyHSD multiple comparisons
ANOVA: p-value = 0.0336	comparisons	p-adjusted
	15-0	0.930159
	30-0	0.0841488
	60-0	0.0477922
	30-15	0.142795
	60-15	0.0773492
	60-30	0.896758
D. Viable cell counts of Salmonella co-cultured with M. hypermegale. Counts of cells were determined by plating ten-fold serial dilutions on XLD agar, and then incubated anaerobically for 24 hrs at 37°C.
	S.typhimurium + FA broth	S. typhimurium + M. hypermegale	S. enterica + FA broth	S. enterica + M. hypermegale
	15000000000	32000000	6.03333e+08	2.76667e+08
	663000000	160000000	5.66667e+08	3.33333e+08
	12800000000	157000000	885000000	104500000
	14000000000	450000000	750000000	1.93333e+08
	700000000		685000000	100000000
Average	8632600000	199750000	698000000	2.01567e+08
% Reduction		97.6861		71.1223
